# Supplementary material for: Identification of Variants of Uncertain Significance in the Genes Associated with Thoracic Aortic Disease in Russian Patients with Nonsyndromic Sporadic Subtypes of the Disorder
Source: Int J Mol Sci. 2024 Jul 30;25(15):8315. doi: 10.3390/ijms25158315 (PMC11312146; doi:10.3390/ijms25158315)
Supplement: Supplementary file 1 [file ijms-25-08315-s001.zip]

Archive with 1 entries (1 files):
- ijms-3091155-SI.pdf
